# Supplementary material for: Essential Role of WetA, but No Role of VosA, in Asexual Development, Conidial Maturation and Insect Pathogenicity of Metarhizium robertsii
Source: Microbiol Spectr. 2023 Mar 14;11(2):e00070-23. doi: 10.1128/spectrum.00070-23 (PMC10100841; doi:10.1128/spectrum.00070-23)
Supplement: Supplemental file 2 — Table S3. Download spectrum.00070-23-s0002.xlsx, XLSX file, 0.05 MB [file spectrum.00070-23-s0002.xlsx]

## Sheet: Sheet1
		Table S3. A list of genes differentially expressed in the DwetA mutant versus the WT strain of M. robertsii.
		Transcript_id	Gene_name	GO	KEGG	KO_ENTRY	EC		FPKM			FPKM		Fold	log2 ratio	p	q	Description
gene_id	gene_name		(tag locus)					DwetA-1	DwetA-2	DwetA-3	WT-1	WT-2	WT-3	change	DwetA/WT	value	value
19259151	MAA_04865	XM_007822961.1	MAA_04865	NA	NA	NA	NA	0	0	0	127.543	195.094	109.372	6.94429e-07	-20.4577	1.1485e-23	4.85241e-22	Peptidoglycan-binding lysin domain protein [Metarhizium robertsii ARSEF 23]
19264888	MAA_10602	XM_011412320.1	MAA_10602	NA	NA	NA	NA	0	0	0	7.10011	9.72906	11.8657	1.04548e-05	-16.5455	6.20682e-09	7.40437e-08	subtilisin-like protease [Metarhizium robertsii ARSEF 23]
19264934	MAA_10649	XM_011412367.1	MAA_10649	NA	NA	NA	NA	0	0	0	0.777133	1.57275	0.594229	0.000101898	-13.2606	0.00126985	0.00614619	UbiE/COQ5 methyltransferase [Metarhizium robertsii ARSEF 23]
19262625	MAA_08339	XM_007826337.1	MAA_08339	NA	NA	NA	NA	9.26277	9.12952	0	7189.75	11527.9	8575.02	0.000673891	-10.5352	8.08195e-13	1.53179e-11	hypothetical protein MAA_08339 [Metarhizium robertsii ARSEF 23]
19263637	MAA_09351	XM_007827349.1	MAA_09351	NA	NA	NA	NA	67.7199	48.1487	23.0127	48866.7	83933.1	58904.2	0.000724457	-10.4308	7.97197e-106	5.38905e-103	hypothetical protein MAA_09351 [Metarhizium robertsii ARSEF 23]
19259048	MAA_04762	XM_007822858.1	MAA_04762	GO:0005507(copper ion binding);GO:0016722(oxidoreductase activity, oxidizing metal ions);GO:0052716(hydroquinone:oxygen oxidoreductase activity)	NA	NA	NA	3.06597	2.18938	2.66721	622.721	1035.99	809.914	0.0032093	-8.28352	5e-306	1e-302	Multicopper oxidase, copper-binding site [Metarhizium robertsii ARSEF 23]
19262897	MAA_08611	XM_007826609.1	MAA_08611	NA	NA	NA	NA	0.29751	0	0	4.62123	5.86119	3.66679	0.0210266	-5.57164	7.10871e-07	6.89783e-06	hypothetical protein X797_008967 [Metarhizium robertsii]
19262028	MAA_07742	XM_007825740.2	MAA_07742	GO:0004252(serine-type endopeptidase activity)	04138(Autophagy - yeast)	K01336	EC:3.4.21.48	0.200822	0	0	2.30037	5.51214	0.396751	0.0244629	-5.35326	0.000497941	0.00265743	subtilisin-like protease [Metarhizium robertsii ARSEF 23]
19262594	MAA_08308	XM_007826306.1	MAA_08308	GO:0004190(aspartic-type endopeptidase activity);GO:0006508(proteolysis);GO:0030163(protein catabolic process)	NA	NA	NA	0.128783	0.276287	1.31254	17.8953	27.9821	19.4006	0.0263122	-5.24813	1.54195e-22	5.90016e-21	Peptidase aspartic, active site protein [Metarhizium robertsii ARSEF 23]
19264886	MAA_10600	XM_011412318.1	MAA_10600	NA	NA	NA	NA	0.299304	0.168667	0	5.07634	5.36638	1.52236	0.0391114	-4.67627	3.10384e-06	2.73678e-05	proteinrelated to zinc finger protein odd-paired-like (opl) [Metarhizium robertsii ARSEF 23]
19263638	MAA_09352	XM_007827350.1	MAA_09352	NA	NA	NA	NA	0.474974	1.6449	1.55661	14.0286	30.794	28.0556	0.050447	-4.30909	1.02392e-19	3.13948e-18	hypothetical protein MAA_09352 [Metarhizium robertsii ARSEF 23]
19258931	MAA_04645	XM_007822741.1	MAA_04645	GO:0003674(molecular_function);GO:0005886(plasma membrane);GO:0008150(biological_process);GO:0016021(integral component of membrane)	NA	NA	NA	25.4803	16.5927	35.2434	238.815	548.56	458.766	0.0620447	-4.01055	1.55279e-38	1.49955e-36	GPR1/FUN34/yaaH family protein [Metarhizium robertsii ARSEF 23]
19262899	MAA_08613	XM_007826611.1	MAA_08613	NA	NA	NA	NA	129.457	118.912	191.827	1995.76	2517.03	1934.77	0.0682733	-3.87254	2.20605e-92	1.11847e-89	ntf2-like domain protein [Metarhizium robertsii ARSEF 23]
19261999	MAA_07713	XM_007825711.1	MAA_07713	NA	NA	NA	NA	4.32984	0.874328	1.61616	20.9496	51.3089	27.4974	0.0683702	-3.87049	2.05647e-10	2.95782e-09	hypothetical protein MAA_07713 [Metarhizium robertsii ARSEF 23]
19255910	MAA_01624	XM_007819622.2	MAA_01624	GO:0005575(cellular_component);GO:0008150(biological_process);GO:0016747(transferase activity, transferring acyl groups other than amino-acyl groups)	NA	NA	NA	0.441136	0	0	0.968091	2.23448	1.84652	0.0873695	-3.51673	0.00821393	0.0300141	LysR family regulatory protein [Metarhizium robertsii ARSEF 23]
19263092	MAA_08806	XM_007826804.1	MAA_08806	NA	NA	NA	NA	3.89641	2.3611	2.21292	34.434	39.201	21.3558	0.089171	-3.48728	9.39132e-24	4.05226e-22	Aminoglycoside phosphotransferase [Metarhizium robertsii ARSEF 23]
19259312	MAA_05026	XM_007822537.1	MAA_05026	NA	00601(Glycosphingolipid biosynthesis - lacto and neolacto series)	K07819	EC:2.4.1.86	36.7271	36.1469	36.5666	331.36	404.105	332.45	0.102481	-3.28658	3.80196e-127	3.85519e-124	galactosyltransferase superfamily protein [Metarhizium robertsii]
19258932	MAA_04646	XM_007822742.2	MAA_04646	GO:0003674(molecular_function);GO:0005575(cellular_component);GO:0007275(multicellular organism development)	NA	NA	NA	39.5979	49.3181	36.9715	227.469	576.815	377.349	0.106537	-3.23058	1.50786e-26	8.26472e-25	hypothetical protein MAA_04646 [Metarhizium robertsii ARSEF 23]
19262627	MAA_08341	XM_007826339.1	MAA_08341	NA	NA	NA	NA	0.485897	0.892932	0.872594	4.22134	11.5509	4.56722	0.110692	-3.17538	2.54467e-07	2.63295e-06	hypothetical protein MAA_08341 [Metarhizium robertsii ARSEF 23]
19263091	MAA_08805	XM_007826803.2	MAA_08805	NA	NA	NA	NA	1.18031	6.43921	1.46247	22.9442	33.1536	22.0693	0.116187	-3.10548	8.22756e-07	7.90782e-06	IDI-2 precursor [Metarhizium robertsii ARSEF 23]
19263633	MAA_09347	XM_007827345.1	MAA_09347	GO:0003674(molecular_function);GO:0005575(cellular_component)	NA	NA	NA	3.34011	2.2243	1.05185	15.754	22.7192	15.2483	0.123159	-3.02141	2.82064e-11	4.53988e-10	transmembrane amino acid transporter [Metarhizium robertsii ARSEF 23]
19262656	MAA_08370	XM_007826368.2	MAA_08370	GO:0003674(molecular_function);GO:0005575(cellular_component);GO:0008150(biological_process)	NA	NA	NA	4.4115	2.48283	6.72398	23.5717	41.8381	35.7493	0.134623	-2.89301	3.29701e-15	7.86628e-14	polyketide synthase [Metarhizium robertsii ARSEF 23]
19259129	MAA_04843	XM_007822939.1	MAA_04843	NA	NA	NA	NA	12.9617	10.9714	10.9397	74.9222	94.035	71.8203	0.144834	-2.78752	1.53706e-56	3.4635e-54	Basic-leucine zipper (bZIP) transcription factor [Metarhizium robertsii ARSEF 23]
19262905	MAA_08619	XM_007826617.2	MAA_08619	GO:0005887(integral component of plasma membrane);GO:0015179(L-amino acid transmembrane transporter activity);GO:0015297(antiporter activity)	NA	NA	NA	9.54547	8.26231	13.9066	70.6246	81.6302	65.7944	0.145446	-2.78144	5.42152e-39	5.49743e-37	choline transport protein [Metarhizium robertsii ARSEF 23]
19262592	MAA_08306	XM_007826304.1	MAA_08306	GO:0003674(molecular_function);GO:0005622(intracellular);GO:0008150(biological_process)	NA	NA	NA	12.9816	13.3524	13.4303	69.2766	131.171	53.8816	0.15635	-2.67715	4.22641e-20	1.33924e-18	Ankyrin repeat protein [Metarhizium robertsii ARSEF 23]
19256187	MAA_01901	XM_007819899.1	MAA_01901	GO:0003674(molecular_function);GO:0005575(cellular_component)	00010(Glycolysis / Gluconeogenesis);00071(Fatty acid degradation);00350(Tyrosine metabolism)	K13953	EC:1.1.1.1	6.10927	6.3513	8.01325	40.2643	50.6516	37.6763	0.159215	-2.65095	1.79391e-21	6.16619e-20	DUF967 domain protein [Metarhizium robertsii ARSEF 23]
19256738	MAA_02452	XM_007820450.2	MAA_02452	NA	NA	NA	NA	1.27954	1.34768	1.08051	6.18073	7.73196	8.7334	0.163725	-2.61065	5.17264e-06	4.40761e-05	alcohol dehydrogenase [Metarhizium robertsii ARSEF 23]
19256307	MAA_02021	XM_007820019.1	MAA_02021	NA	NA	NA	NA	5.95451	4.24205	4.91983	25.2087	39.8446	25.0564	0.167755	-2.57557	9.1842e-11	1.41103e-09	hypothetical protein MAA_02021 [Metarhizium robertsii ARSEF 23]
19263634	MAA_09348	XM_007827346.2	MAA_09348	GO:0003674(molecular_function);GO:0005575(cellular_component);GO:0008150(biological_process)	NA	NA	NA	96.7045	72.7373	94.1857	426.52	625.148	487.134	0.17132	-2.54523	1.54794e-44	2.41479e-42	hypothetical protein MAA_09348 [Metarhizium robertsii ARSEF 23]
19256469	MAA_02183	XM_007820181.1	MAA_02183	GO:0003674(molecular_function);GO:0005575(cellular_component);GO:0008150(biological_process)	NA	NA	NA	824.917	1083.58	1572.96	4145.23	9244.2	6771.91	0.17268	-2.53383	9.14105e-10	1.18834e-08	Glucose-repressible protein Grg1 [Metarhizium robertsii ARSEF 23]
19262027	MAA_07741	XM_007825739.2	MAA_07741	GO:0015513(high-affinity secondary active nitrite transmembrane transporter activity);GO:0015707(nitrite transport);GO:0016020(membrane)	NA	NA	NA	392.301	301.251	341.756	1583.44	1903.41	1664.37	0.200983	-2.31485	2.23774e-66	7.56356e-64	Formate/nitrite transporter [Metarhizium robertsii ARSEF 23]
19262009	MAA_07723	XM_007825721.2	MAA_07723	GO:0004503(monophenol monooxygenase activity);GO:0005575(cellular_component);GO:0008152(metabolic process)	00350(Tyrosine metabolism)	K00505	EC:1.14.18.1	1335.16	1038.72	1018.66	4626.45	5780.26	4616.62	0.225818	-2.14677	3.06736e-46	5.65509e-44	tyrosinase [Metarhizium robertsii ARSEF 23]
19263093	MAA_08807	XM_007826805.1	MAA_08807	GO:0003824(catalytic activity);GO:0005575(cellular_component);GO:0008152(metabolic process);GO:0016791(phosphatase activity)	00730(Thiamine metabolism);00790(Folate biosynthesis)	K01077	EC:3.1.3.1	4.40512	6.28927	4.53719	27.5205	21.5238	16.0405	0.234027	-2.09526	2.94373e-13	5.74028e-12	Alkaline phosphatase, active site protein [Metarhizium robertsii ARSEF 23]
19255960	MAA_01674	XM_007819672.1	MAA_01674	GO:0003674(molecular_function);GO:0005575(cellular_component);GO:0008150(biological_process)	NA	NA	NA	3.11338	5.41707	11.974	18.6364	42.7048	25.4975	0.236121	-2.0824	0.000113866	0.00074013	Endoribonuclease L-PSP/chorismate mutase-like protein [Metarhizium robertsii ARSEF 23]
19262613	MAA_08327	XM_007826325.1	MAA_08327	GO:0005575(cellular_component)	00910(Nitrogen metabolism);00380(Tryptophan metabolism);00460(Cyanoamino acid metabolism)	K01501	EC:3.5.5.1	68.1818	102.093	117.584	329.439	464.604	352.945	0.250969	-1.99442	3.05337e-22	1.10576e-20	hypothetical protein MAA_08327 [Metarhizium robertsii ARSEF 23]
19256318	MAA_02032	XM_007820030.2	MAA_02032	GO:0003674(molecular_function);GO:0005575(cellular_component);GO:0008150(biological_process)	NA	NA	NA	12.237	13.9296	12.6262	47.5692	63.0734	43.8724	0.251062	-1.99388	4.34521e-24	1.95824e-22	3-phytase [Metarhizium robertsii ARSEF 23]
19262591	MAA_08305	XM_007826303.1	MAA_08305	GO:0003674(molecular_function);GO:0005575(cellular_component);GO:0008150(biological_process)	04138(Autophagy - yeast);04933(AGE-RAGE signaling pathway in diabetic complications)	K07827	NA	11.5554	5.32266	15.3077	30.8968	59.9243	29.8288	0.266771	-1.90633	1.67581e-06	1.5172e-05	SesB [Metarhizium robertsii ARSEF 23]
19256415	MAA_02129	XM_007820127.1	MAA_02129	GO:0004617(phosphoglycerate dehydrogenase activity);GO:0009070(serine family amino acid biosynthetic process)	00680(Methane metabolism);00260(Glycine, serine and threonine metabolism)	K00058	EC:1.1.1.95;EC:1.1.1.399	203.109	223.571	160.38	688.838	794.359	701.565	0.268707	-1.89589	3.00437e-40	3.80804e-38	d-3-phosphoglycerate dehydrogenase [Metarhizium robertsii ARSEF 23]
19255928	MAA_01642	XM_007819640.1	MAA_01642	GO:0000287(magnesium ion binding);GO:0004312(fatty acid synthase activity);GO:0004315(3-oxoacyl-[acyl-carrier-protein] synthase activity);GO:0004316(3-oxoacyl-[acyl-carrier-protein] reductase (NADPH) activity);GO:0005739(mitochondrion);GO:0005835(fatty acid synthase complex);GO:0008897(holo-[acyl-carrier-protein] synthase activity);GO:0009059(macromolecule biosynthetic process);GO:0009268(respons…	00061(Fatty acid biosynthesis)	K00667	EC:2.3.1.86	3.00924	0.789707	2.53534	2.52472	7.86388	12.7341	0.273942	-1.86806	0.000685906	0.0035305	fatty acid synthase subunit alpha reductase [Metarhizium robertsii ARSEF 23]
19256169	MAA_01883	XM_007819881.2	MAA_01883	GO:0000166(nucleotide binding);GO:0005524(ATP binding);GO:0005886(plasma membrane);GO:0006810(transport);GO:0016021(integral component of membrane);GO:0016887(ATPase activity);GO:0017111(nucleoside-triphosphatase activity);GO:0042626(ATPase activity, coupled to transmembrane movement of substances)	02010(ABC transporters)	K08711	NA	34.0334	40.9447	38.6415	129.008	138.951	128.298	0.286732	-1.80223	5.55382e-65	1.60902e-62	ABC-2 type transporter [Metarhizium robertsii ARSEF 23]
19256283	MAA_01997	XM_007819995.1	MAA_01997	GO:0005615(extracellular space);GO:0005887(integral component of plasma membrane);GO:0007158(neuron cell-cell adhesion);GO:0007416(synapse assembly);GO:0009986(cell surface);GO:0042043(neurexin family protein binding);GO:0045202(synapse);GO:0050804(modulation of chemical synaptic transmission);GO:0052689(carboxylic ester hydrolase activity)	00564(Glycerophospholipid metabolism)	K01049	EC:3.1.1.7	22.4129	17.7572	18.0254	64.8518	74.5474	62.5811	0.288124	-1.79524	8.22346e-26	3.97076e-24	Carboxylesterase type B, active site protein [Metarhizium robertsii ARSEF 23]
19262030	MAA_07744	XM_007825742.1	MAA_07744	GO:0005622(intracellular);GO:0016614(oxidoreductase activity, acting on CH-OH group of donors);GO:0050660(flavin adenine dinucleotide binding);GO:0055114(oxidation-reduction process);GO:0070787(conidiophore development)	00260(Glycine, serine and threonine metabolism)	K00108	EC:1.1.99.1	0.483134	0.760173	0.363428	1.72815	0.984849	2.81069	0.290881	-1.7815	0.0106856	0.0369173	glucose-methanol-choline oxidoreductase [Metarhizium robertsii ARSEF 23]
19258976	MAA_04690	XM_007822786.2	MAA_04690	GO:0003674(molecular_function);GO:0005575(cellular_component);GO:0008150(biological_process)	NA	NA	NA	6.2938	7.86692	6.5263	15.5886	23.97	29.7127	0.298637	-1.74353	6.47652e-10	8.58456e-09	DUF1479 domain protein [Metarhizium robertsii ARSEF 23]
19255996	MAA_01710	XM_007819708.2	MAA_01710	NA	NA	NA	NA	50.8791	72.669	30.8545	179.813	144.814	184.017	0.303557	-1.71996	2.11297e-11	3.54141e-10	hypothetical protein MAA_01710 [Metarhizium robertsii ARSEF 23]
19255923	MAA_01637	XM_007819635.1	MAA_01637	GO:0003674(molecular_function);GO:0005575(cellular_component);GO:0008150(biological_process)	NA	NA	NA	5.37452	1.46749	10.1943	5.83684	18.8692	28.449	0.320501	-1.6416	0.0153257	0.0497288	hypothetical protein MAA_01637 [Metarhizium robertsii ARSEF 23]
19259074	MAA_04788	XM_007822884.1	MAA_04788	GO:0003674(molecular_function);GO:0005575(cellular_component);GO:0008150(biological_process)	NA	NA	NA	50.1848	39.877	54.082	113.374	178.592	154.177	0.323089	-1.63	9.31297e-15	2.09852e-13	dopa 4,5-dioxygenase [Metarhizium robertsii ARSEF 23]
19256325	MAA_02039	XM_007820037.1	MAA_02039	GO:0004364(glutathione transferase activity);GO:0005737(cytoplasm);GO:0006749(glutathione metabolic process)	00480(Glutathione metabolism)	K00799	EC:2.5.1.18	74.8249	88.5076	86.6106	239.679	298.178	228.314	0.326224	-1.61607	1.35987e-26	7.6606e-25	Glutathione S-transferase/chloride channel [Metarhizium robertsii ARSEF 23]
19256065	MAA_01779	XM_007819777.1	MAA_01779	GO:0005575(cellular_component);GO:0008150(biological_process)	NA	NA	NA	165.182	148.142	117.983	407.977	465.843	439.034	0.328526	-1.60592	2.13814e-26	1.14109e-24	EF-Hand 1, calcium-binding site [Metarhizium robertsii ARSEF 23]
19256108	MAA_01822	XM_007819820.1	MAA_01822	GO:0005737(cytoplasm);GO:0016310(phosphorylation);GO:0016773(phosphotransferase activity, alcohol group as acceptor)	03013(RNA transport)	K14309	NA	84.0479	85.9767	78.8742	238.003	283.136	234.255	0.329495	-1.60167	1.04202e-39	1.17401e-37	ribitol kinase [Metarhizium robertsii ARSEF 23]
19256403	MAA_02117	XM_007820115.1	MAA_02117	GO:0005575(cellular_component)	00051(Fructose and mannose metabolism)	K17742	EC:1.1.1.289	173.382	160.638	143.948	531.441	454.008	459.433	0.330801	-1.59597	2.21506e-42	3.20868e-40	Short-chain dehydrogenase/reductase SDR [Metarhizium robertsii ARSEF 23]
19262014	MAA_07728	XM_007825726.1	MAA_07728	GO:0003674(molecular_function);GO:0005575(cellular_component);GO:0043200(response to amino acid)	00564(Glycerophospholipid metabolism)	K00111	EC:1.1.5.3	78.3025	89.9487	76.1821	227.036	266.655	236.242	0.33487	-1.57832	5.09312e-38	4.69493e-36	transmembrane amino acid transporter [Metarhizium robertsii ARSEF 23]
19264975	MAA_10691	XM_011412409.1	MAA_10691	NA	NA	NA	NA	5.48211	3.66648	7.76082	14.9931	18.5668	16.8247	0.335607	-1.57515	6.76066e-07	6.62349e-06	S-adenosyl-L-methionine-dependent methyltransferase [Metarhizium robertsii ARSEF 23]
19258823	MAA_04537	XM_007822633.1	MAA_04537	GO:0006810(transport)	NA	NA	NA	15.2456	28.8958	23.5087	65.8163	74.1034	61.4614	0.33593	-1.57377	7.85782e-13	1.50336e-11	Major facilitator superfamily domain protein [Metarhizium robertsii ARSEF 23]
19256654	MAA_02368	XM_007820366.1	MAA_02368	NA	NA	NA	NA	39.034	22.3732	55.6432	57.1874	164.234	126.529	0.3364	-1.57175	0.00015681	0.000981513	hypothetical protein MAA_02368 [Metarhizium robertsii ARSEF 23]
19256739	MAA_02453	XM_007820451.1	MAA_02453	GO:0005769(early endosome);GO:0005770(late endosome);GO:0005829(cytosol);GO:0006897(endocytosis);GO:0031625(ubiquitin protein ligase binding);GO:0032386(regulation of intracellular transport);GO:2000397(positive regulation of ubiquitin-dependent endocytosis)	NA	NA	NA	24.3665	35.663	33.0522	76.647	114.503	83.2711	0.339193	-1.55982	1.59053e-15	3.88625e-14	arrestin domain-containing protein [Metarhizium robertsii ARSEF 23]
19262008	MAA_07722	XM_007825720.1	MAA_07722	GO:0003824(catalytic activity);GO:0005524(ATP binding);GO:0005575(cellular_component);GO:0008150(biological_process);GO:0008716(D-alanine-D-alanine ligase activity)	NA	NA	NA	2957.06	2485.45	2456.12	7340.82	8474.95	6784.88	0.349487	-1.51669	7.43897e-32	5.38794e-30	ATP-grasp fold protein [Metarhizium robertsii ARSEF 23]
19262856	MAA_08570	XM_007826568.2	MAA_08570	NA	NA	NA	NA	99.27	102.449	110.968	225.376	374.165	270.481	0.359401	-1.47633	6.81805e-14	1.41092e-12	glyoxalase family protein [Metarhizium robertsii ARSEF 23]
19262904	MAA_08618	XM_007826616.1	MAA_08618	GO:0005575(cellular_component);GO:0051213(dioxygenase activity);GO:1900560(austinol biosynthetic process);GO:1900563(dehydroaustinol biosynthetic process);GO:1902181(verruculogen biosynthetic process)	NA	NA	NA	75.6856	55.0755	46.2367	168.648	154.646	166.469	0.361395	-1.46835	4.46741e-15	1.04137e-13	Phytanoyl-CoA dioxygenase PhyH [Metarhizium robertsii ARSEF 23]
19256662	MAA_02376	XM_007820374.2	MAA_02376	GO:0005575(cellular_component);GO:0008152(metabolic process);GO:0016491(oxidoreductase activity);GO:0071949(FAD binding)	NA	NA	NA	40.0232	59.2494	79.0607	136.472	202.894	149.694	0.364645	-1.45544	9.43681e-10	1.21897e-08	Aromatic-ring hydroxylase-like protein [Metarhizium robertsii ARSEF 23]
19262626	MAA_08340	XM_007826338.1	MAA_08340	NA	NA	NA	NA	20.2685	22.2257	23.9224	52.9322	70.7126	57.6433	0.366359	-1.44867	1.24291e-19	3.70681e-18	hypothetical protein MAA_08340 [Metarhizium robertsii ARSEF 23]
19263682	MAA_09396	XM_007827394.1	MAA_09396	GO:0005575(cellular_component);GO:0008270(zinc ion binding);GO:0016491(oxidoreductase activity);GO:0016747(transferase activity, transferring acyl groups other than amino-acyl groups);GO:0055114(oxidation-reduction process)	00010(Glycolysis / Gluconeogenesis);00040(Pentose and glucuronate interconversions);00561(Glycerolipid metabolism)	K00002	EC:1.1.1.2	308.448	369.308	257.773	763.414	971.763	804.919	0.368304	-1.44103	6.22387e-20	1.94185e-18	Alcohol dehydrogenase superfamily, zinc-type [Metarhizium robertsii ARSEF 23]
19261930	MAA_07644	XM_007825642.1	MAA_07644	GO:0003674(molecular_function);GO:0005575(cellular_component);GO:0008150(biological_process)	NA	NA	NA	164.37	188.203	191.778	423.109	540.642	513.601	0.368464	-1.44041	2.42497e-28	1.44642e-26	hypothetical protein MAA_07644 [Metarhizium robertsii ARSEF 23]
19258800	MAA_04514	XM_007822610.2	MAA_04514	GO:0003674(molecular_function);GO:0005634(nucleus);GO:0005829(cytosol);GO:0008150(biological_process);GO:0032153(cell division site)	NA	NA	NA	86.0587	92.9291	71.3174	211.393	227.148	231.273	0.373694	-1.42007	9.33987e-31	5.91914e-29	metallopeptidase [Metarhizium robertsii ARSEF 23]
19258785	MAA_04499	XM_007822595.1	MAA_04499	GO:0000287(magnesium ion binding);GO:0004737(pyruvate decarboxylase activity);GO:0005622(intracellular);GO:0005634(nucleus);GO:0005829(cytosol);GO:0006090(pyruvate metabolic process);GO:0030976(thiamine pyrophosphate binding);GO:0042318(penicillin biosynthetic process);GO:0043458(ethanol biosynthetic process involved in glucose fermentation to ethanol);GO:0050177(phenylpyruvate decarboxylase acti…	00010(Glycolysis / Gluconeogenesis)	K01568	EC:4.1.1.1	137.719	136.255	143.831	299.639	441.156	362.506	0.378686	-1.40092	6.35711e-21	2.11348e-19	pyruvate decarboxylase [Metarhizium robertsii ARSEF 23]
19262898	MAA_08612	XM_007826610.1	MAA_08612	NA	NA	NA	NA	112.489	113.175	121.365	294.327	352.205	269.693	0.37876	-1.40065	2.48278e-22	9.1547e-21	flavodoxin-like protein [Metarhizium robertsii ARSEF 23]
19256451	MAA_02165	XM_007820163.1	MAA_02165	NA	NA	NA	NA	6.36569	7.56089	7.3007	17.4361	9.80532	28.6309	0.379925	-1.39621	0.00601407	0.0232391	hypothetical protein MAA_02165 [Metarhizium robertsii ARSEF 23]
19256668	MAA_02382	XM_007820380.2	MAA_02382	GO:0005575(cellular_component);GO:0008150(biological_process)	NA	NA	NA	156.327	173.838	166.845	430.292	443.03	398.642	0.390742	-1.35571	4.41698e-49	8.95764e-47	Oligopeptide transporter OPT superfamily [Metarhizium robertsii ARSEF 23]
19258849	MAA_04563	XM_007822659.1	MAA_04563	GO:0005575(cellular_component);GO:0005975(carbohydrate metabolic process);GO:0016832(aldehyde-lyase activity)	00030(Pentose phosphate pathway)	K01621	EC:4.1.2.9;EC:4.1.2.22	80.4387	65.2531	71.8913	144.658	214.144	184.579	0.400425	-1.3204	5.53796e-16	1.36963e-14	phosphoketolase, Mpk1 [Metarhizium robertsii ARSEF 23]
19258750	MAA_04464	XM_007822560.2	MAA_04464	GO:0003674(molecular_function);GO:0008150(biological_process)	NA	NA	NA	49.188	53.0963	57.3089	97.6936	148.462	139.918	0.413376	-1.27447	1.14165e-13	2.33865e-12	Ytp1 and DUF2427 domain protein [Metarhizium robertsii]
19255927	MAA_01641	XM_007819639.1	MAA_01641	NA	NA	NA	NA	27.8262	12.5301	19.5054	30.5654	41.4087	71.8322	0.416266	-1.26442	0.000297184	0.00169771	ankyrin repeat protein [Metarhizium robertsii]
19258999	MAA_04713	XM_007822809.1	MAA_04713	NA	NA	NA	NA	35.3081	39.2093	39.9282	60.104	116.382	94.9966	0.421557	-1.2462	1.54197e-06	1.42142e-05	hypothetical protein MAA_04713 [Metarhizium robertsii ARSEF 23]
19256650	MAA_02364	XM_007820362.2	MAA_02364	GO:0005886(plasma membrane);GO:0008559(xenobiotic transmembrane transporting ATPase activity);GO:0016021(integral component of membrane);GO:0035376(sterol import);GO:0035690(cellular response to drug)	02010(ABC transporters)	K08712	NA	24.4862	21.1045	24.8723	54.3558	46.1426	65.416	0.424694	-1.2355	6.63052e-18	1.81712e-16	ABC-2 type transporter [Metarhizium robertsii ARSEF 23]
19263630	MAA_09344	XM_007827342.1	MAA_09344	GO:0005575(cellular_component);GO:0008152(metabolic process);GO:0016491(oxidoreductase activity)	00061(Fatty acid biosynthesis);01040(Biosynthesis of unsaturated fatty acids);00780(Biotin metabolism);00333(Prodigiosin biosyntheses)	K00059	EC:1.1.1.100	10.3502	8.26571	10.7746	17.5562	30.8129	20.774	0.425067	-1.23424	8.74129e-05	0.000588948	Carbamoyl-phosphate synthetase, large subunit, ATP-binding protein [Metarhizium robertsii ARSEF 23]
19262582	MAA_08296	XM_007826294.2	MAA_08296	NA	NA	NA	NA	42.7552	41.2738	19.886	92.289	64.2926	80.6642	0.438006	-1.19098	0.000247439	0.00145031	phosphotransferase [Metarhizium robertsii ARSEF 23]
19259303	MAA_05017	XM_007822528.1	MAA_05017	NA	NA	NA	NA	2406.67	3543.58	2830.46	5408.86	7974.6	6431.78	0.443129	-1.1742	1.34318e-11	2.30844e-10	Extracellular membrane protein, CFEM domain protein [Metarhizium robertsii ARSEF 23]
19255983	MAA_01697	XM_007819695.2	MAA_01697	GO:0005351(carbohydrate:proton symporter activity);GO:0005355(glucose transmembrane transporter activity);GO:0005887(integral component of plasma membrane);GO:0046323(glucose import)	04113(Meiosis - yeast)	K08139	NA	34.2724	26.7346	24.4703	55.9623	62.4607	74.2341	0.443676	-1.17242	2.36853e-11	3.8737e-10	Sugar/inositol transporter [Metarhizium robertsii ARSEF 23]
19264982	MAA_10698	XM_011412416.1	MAA_10698	GO:0005575(cellular_component);GO:0008270(zinc ion binding);GO:0016491(oxidoreductase activity);GO:0055114(oxidation-reduction process)	00040(Pentose and glucuronate interconversions)	K05351	EC:1.1.1.9	6.24043	12.1493	8.00546	19.5501	22.3653	15.3104	0.461246	-1.11639	0.000385327	0.00212927	hypothetical protein MAA_10698 [Metarhizium robertsii ARSEF 23]
19262600	MAA_08314	XM_007826312.2	MAA_08314	GO:0000166(nucleotide binding);GO:0005524(ATP binding);GO:0005575(cellular_component);GO:0008150(biological_process);GO:0017111(nucleoside-triphosphatase activity)	00053(Ascorbate and aldarate metabolism);00562(Inositol phosphate metabolism)	K00469	EC:1.13.99.1	114.835	112.404	99.957	194.662	273.974	238.843	0.462481	-1.11253	2.13438e-14	4.60481e-13	ATPase [Metarhizium robertsii ARSEF 23]
19256221	MAA_01935	XM_007819933.1	MAA_01935	GO:0003674(molecular_function);GO:0005575(cellular_component);GO:0008150(biological_process)	NA	NA	NA	23.9827	27.0278	29.3311	44.3864	58.0405	70.6183	0.46428	-1.10693	1.32371e-09	1.66738e-08	integral membrane protein [Metarhizium robertsii ARSEF 23]
19256021	MAA_01735	XM_007819733.1	MAA_01735	GO:0003993(acid phosphatase activity);GO:0005575(cellular_component);GO:0008150(biological_process)	NA	NA	NA	111.205	131.892	123.19	232.128	296.945	257.515	0.465667	-1.10263	7.99326e-18	2.16138e-16	histidine acid phosphatase [Metarhizium robertsii ARSEF 23]
19262026	MAA_07740	XM_007825738.1	MAA_07740	NA	NA	NA	NA	11.9278	15.5606	12.5243	23.8891	36.5262	24.8155	0.469462	-1.09092	9.71829e-06	7.91513e-05	muconate cycloisomerase I, MLE [Metarhizium robertsii ARSEF 23]
19255926	MAA_01640	XM_007819638.2	MAA_01640	GO:0009813(flavonoid biosynthetic process);GO:0016906(sterol 3-beta-glucosyltransferase activity);GO:0043231(intracellular membrane-bounded organelle);GO:0052696(flavonoid glucuronidation)	00970(Aminoacyl-tRNA biosynthesis)	K01870	EC:6.1.1.5	32.9408	25.6259	25.9693	58.4936	45.8353	71.4735	0.480858	-1.05632	2.30208e-09	2.88186e-08	glycosyltransferase family 28 domain-containing protein [Metarhizium robertsii ARSEF 23]
19259152	MAA_04866	XM_007822962.1	MAA_04866	GO:0003674(molecular_function);GO:0005575(cellular_component);GO:0008150(biological_process)	NA	NA	NA	54.8958	60.8566	76.0571	120.48	148.707	128.956	0.481761	-1.05361	9.91792e-11	1.5123e-09	SAM-dependent methyltransferase [Metarhizium robertsii ARSEF 23]
19256699	MAA_02413	XM_007820411.1	MAA_02413	GO:0003674(molecular_function);GO:0008150(biological_process)	NA	NA	NA	230.433	292.249	192.46	551.095	424.87	499.269	0.484765	-1.04464	5.90056e-11	9.27623e-10	C4-dicarboxylate transporter/malic acid transporter [Metarhizium robertsii ARSEF 23]
19264906	MAA_10620	XM_011412338.1	MAA_10620	GO:0003674(molecular_function);GO:0005575(cellular_component);GO:0008150(biological_process)	NA	NA	NA	12.9487	11.8185	11.0874	25.1966	19.4166	28.1373	0.492843	-1.0208	1.66373e-06	1.51303e-05	hypothetical protein MAA_10620 [Metarhizium robertsii ARSEF 23]
19261964	MAA_07678	XM_007825676.1	MAA_07678	NA	NA	NA	NA	16.1217	11.8445	18.0221	27.7127	28.672	36.5489	0.49485	-1.01494	0.000890793	0.00450506	hypothetical protein X797_007007 [Metarhizium robertsii]
23632198	MAA_10749	XM_011412467.1	MAA_10749	NA	NA	NA	NA	3.69649	3.6068	3.13672	9.00899	6.37713	5.68116	0.495555	-1.01288	0.00800289	0.0294019	hypothetical protein X797_008444 [Metarhizium robertsii]
19256029	MAA_01743	XM_007819741.1	MAA_01743	GO:0003674(molecular_function);GO:0005575(cellular_component);GO:0008150(biological_process)	NA	NA	NA	280.637	259.315	164.978	513.537	400.367	501.001	0.498218	-1.00515	1.02532e-07	1.083e-06	hypothetical protein H634G_02751 [Metarhizium anisopliae BRIP 53293]
19256392	MAA_02106	XM_007820104.1	MAA_02106	GO:0005575(cellular_component);GO:0008150(biological_process)	00071(Fatty acid degradation);00592(alpha-Linolenic acid metabolism);01040(Biosynthesis of unsaturated fatty acids);00280(Valine, leucine and isoleucine degradation);04146(Peroxisome)	K07513	EC:2.3.1.16	571.526	751.189	770.456	321.863	341.293	377.281	2.01182	1.0085	6.66617e-13	1.28752e-11	3-ketoacyl-CoA thiolase [Metarhizium robertsii ARSEF 23]
19256170	MAA_01884	XM_007819882.2	MAA_01884	GO:0003674(molecular_function);GO:0005575(cellular_component);GO:0008150(biological_process)	NA	NA	NA	31.0677	32.7381	37.5368	16.1258	20.1774	13.4166	2.03828	1.02735	1.27881e-05	0.000100912	proteinrelated to integral membrane protein pth11 [Metarhizium robertsii ARSEF 23]
19256319	MAA_02033	XM_007820031.1	MAA_02033	NA	NA	NA	NA	40.716	38.8826	67.2807	27.0621	28.4925	15.9817	2.05321	1.03788	0.00861194	0.0312993	hypothetical protein MAA_02033 [Metarhizium robertsii ARSEF 23]
19256419	MAA_02133	XM_007820131.1	MAA_02133	GO:0003674(molecular_function);GO:0005575(cellular_component);GO:0008150(biological_process)	NA	NA	NA	947.013	739.409	768.547	439.218	389.832	364.606	2.05668	1.04032	1.32674e-13	2.69063e-12	pheromone-regulated membrane protein [Metarhizium robertsii ARSEF 23]
19258919	MAA_04633	XM_007822729.2	MAA_04633	GO:0003674(molecular_function);GO:0005575(cellular_component);GO:0008150(biological_process)	NA	NA	NA	229.435	337.246	362.223	133.228	160.229	146.207	2.11276	1.07913	4.56053e-09	5.47263e-08	hypothetical protein MAA_04633 [Metarhizium robertsii ARSEF 23]
19259260	MAA_04974	XM_007822485.1	MAA_04974	GO:0003674(molecular_function);GO:0005575(cellular_component);GO:0008150(biological_process)	NA	NA	NA	1345.39	1797.79	1609.95	774.18	709.815	720.121	2.15648	1.10868	4.64739e-19	1.32745e-17	duf1680 domain containing protein [Metarhizium robertsii ARSEF 23]
19264909	MAA_10623	XM_011412341.1	MAA_10623	GO:0003674(molecular_function);GO:0016021(integral component of membrane);GO:0055085(transmembrane transport)	NA	NA	NA	995.062	986.091	1184.85	515.561	464.632	477.439	2.17202	1.11903	3.24225e-25	1.49438e-23	DNA-binding WRKY domain-containing protein [Metarhizium robertsii ARSEF 23]
19255970	MAA_01684	XM_007819682.1	MAA_01684	GO:0003674(molecular_function);GO:0005575(cellular_component);GO:0008150(biological_process)	NA	NA	NA	127.628	126.519	137.458	65.5604	60.217	51.8405	2.20476	1.14062	1.58873e-17	4.18433e-16	Leucine Rich Repeat domain protein [Metarhizium robertsii ARSEF 23]
19264993	MAA_10709	XM_011412427.1	MAA_10709	NA	NA	NA	NA	85.1351	92.1178	109.484	43.1763	45.7276	38.053	2.25853	1.17539	7.23169e-15	1.66657e-13	nicotinamide N-methyltransferase [Metarhizium robertsii ARSEF 23]
19256537	MAA_02251	XM_007820249.2	MAA_02251	NA	NA	NA	NA	1120.57	987.497	600.89	482.365	364.512	334.917	2.29224	1.19676	3.05793e-07	3.08531e-06	chromosomal organization and DNA repair protein Mms21 [Metarhizium robertsii ARSEF 23]
19261908	MAA_07622	XM_007825620.2	MAA_07622	GO:0000909(sporocarp development involved in sexual reproduction);GO:0000981(RNA polymerase II transcription factor activity, sequence-specific DNA binding);GO:0005634(nucleus);GO:0006355(regulation of transcription, DNA-templated);GO:0008270(zinc ion binding);GO:0030448(hyphal growth);GO:0048315(conidium formation);GO:0070787(conidiophore development)	NA	NA	NA	131.419	178.561	206.031	67.4112	78.3065	76.4639	2.32247	1.21566	2.27456e-11	3.75025e-10	C6 zinc finger protein [Metarhizium robertsii ARSEF 23]
19264927	MAA_10642	XM_011412360.1	MAA_10642	NA	NA	NA	NA	115.225	131.925	148.753	54.5092	51.3428	62.8526	2.34673	1.23065	4.82815e-17	1.25532e-15	hypothetical protein X797_001394 [Metarhizium robertsii]
19264970	MAA_10686	XM_011412404.1	MAA_10686	GO:0003674(molecular_function);GO:0005575(cellular_component);GO:0008150(biological_process)	NA	NA	NA	9177.11	9044.34	11525.1	4003.55	4485.67	4063.68	2.36969	1.2447	1.90346e-22	7.14854e-21	WD repeat containing protein 44 [Metarhizium robertsii ARSEF 23]
19264913	MAA_10627	XM_011412345.1	MAA_10627	GO:0005575(cellular_component)	NA	NA	NA	1151.29	1257.94	1556.67	551.047	631.48	460.093	2.41437	1.27165	1.33668e-14	2.97888e-13	Skp1 family protein [Metarhizium robertsii ARSEF 23]
19259170	MAA_04884	XM_007822980.1	MAA_04884	NA	NA	NA	NA	11.1885	27.141	32.2278	7.49688	9.34215	12.2165	2.42836	1.27998	0.0030089	0.0130108	Aminoglycoside phosphotransferase [Metarhizium robertsii ARSEF 23]
19261998	MAA_07712	XM_007825710.2	MAA_07712	NA	NA	NA	NA	323.663	323.183	406.94	141.948	145.63	145.893	2.43104	1.28158	7.70643e-22	2.74187e-20	hypothetical protein MAA_07712 [Metarhizium robertsii ARSEF 23]
19259053	MAA_04767	XM_007822863.1	MAA_04767	GO:0003674(molecular_function);GO:0005575(cellular_component)	NA	NA	NA	577.205	552.973	624.008	239.504	227.378	240.941	2.47828	1.30934	1.84445e-45	3.11713e-43	hypothetical protein MAA_04767 [Metarhizium robertsii ARSEF 23]
19259109	MAA_04823	XM_007822919.2	MAA_04823	GO:0005575(cellular_component)	00640(Propanoate metabolism);00650(Butanoate metabolism);00062(Fatty acid elongation);00071(Fatty acid degradation);00280(Valine, leucine and isoleucine degradation);00310(Lysine degradation);00380(Tryptophan metabolism);00410(beta-Alanine metabolism)	K07511	EC:4.2.1.17	726.188	882.372	1006.44	321.783	367.42	356.332	2.50111	1.32257	1.44962e-20	4.6664e-19	Crotonase, core [Metarhizium robertsii ARSEF 23]
19264874	MAA_10588	XM_011412306.1	MAA_10588	GO:0003995(acyl-CoA dehydrogenase activity);GO:0005575(cellular_component);GO:0016627(oxidoreductase activity, acting on the CH-CH group of donors);GO:0050660(flavin adenine dinucleotide binding);GO:0055114(oxidation-reduction process)	NA	NA	NA	14.2432	22.8893	32.6605	6.52616	14.3657	6.67423	2.53184	1.34019	0.00181008	0.00843874	hypothetical protein MAA_10588 [Metarhizium robertsii ARSEF 23]
19258877	MAA_04591	XM_007822687.1	MAA_04591	GO:0001403(invasive growth in response to glucose limitation);GO:0004725(protein tyrosine phosphatase activity);GO:0005739(mitochondrion);GO:0006470(protein dephosphorylation);GO:0007124(pseudohyphal growth);GO:1904359(regulation of spore germination)	NA	NA	NA	261.728	383.2	373.392	137.06	129.387	134.613	2.53907	1.3443	1.44119e-17	3.84571e-16	Protein-tyrosine phosphatase, receptor/non-receptor type [Metarhizium robertsii ARSEF 23]
19264907	MAA_10621	XM_011412339.1	MAA_10621	GO:0003674(molecular_function)	NA	NA	NA	109.088	124.043	169.054	51.1184	53.0173	52.0359	2.57527	1.36472	1.96071e-14	4.2756e-13	MYB DNA-binding domain-containing protein [Metarhizium robertsii ARSEF 23]
19256493	MAA_02207	XM_007820205.1	MAA_02207	GO:0005575(cellular_component)	00520(Amino sugar and nucleotide sugar metabolism)	K01443	EC:3.5.1.25	395.194	595.639	590.751	171.595	225.789	214.482	2.58485	1.37008	1.83382e-13	3.64606e-12	carbohydrate esterase family 9 protein [Metarhizium robertsii ARSEF 23]
19262896	MAA_08610	XM_007826608.2	MAA_08610	GO:0003674(molecular_function);GO:0005575(cellular_component);GO:0008150(biological_process)	NA	NA	NA	8.01165	9.90568	9.83805	2.95591	4.56153	3.16552	2.5981	1.37746	3.79421e-05	0.000278792	Protein kinase domain containing protein [Metarhizium robertsii ARSEF 23]
19256518	MAA_02232	XM_007820230.2	MAA_02232	GO:0003700(DNA binding transcription factor activity);GO:0005575(cellular_component);GO:0006366(transcription by RNA polymerase II);GO:0034251(regulation of cellular amide catabolic process);GO:0044212(transcription regulatory region DNA binding)	NA	NA	NA	140.979	164.438	153.1	61.5373	50.3743	60.9862	2.65195	1.40705	1.51459e-32	1.22863e-30	hypothetical protein MAA_02232 [Metarhizium robertsii ARSEF 23]
19256710	MAA_02424	XM_007820422.2	MAA_02424	NA	NA	NA	NA	44.8794	103.724	97.6998	25.8192	43.6243	23.2639	2.65678	1.40968	0.000159514	0.000989798	hypothetical protein X797_000808 [Metarhizium robertsii]
19256168	MAA_01882	XM_007819880.2	MAA_01882	GO:0005739(mitochondrion);GO:0005829(cytosol);GO:0006066(alcohol metabolic process);GO:0009437(carnitine metabolic process);GO:0016746(transferase activity, transferring acyl groups);GO:0045333(cellular respiration);GO:0045733(acetate catabolic process)	04146(Peroxisome)	K00624	EC:2.3.1.7	349.3	509.479	478.613	147.556	190.86	162.382	2.67053	1.41712	1.34995e-16	3.37987e-15	choline/Carnitine O-acyltransferase [Metarhizium robertsii ARSEF 23]
19256001	MAA_01715	XM_007819713.1	MAA_01715	GO:0003674(molecular_function);GO:0005575(cellular_component);GO:0008150(biological_process)	NA	NA	NA	313.691	265.529	346.637	131.741	109.695	102.062	2.69538	1.43049	8.69213e-21	2.84317e-19	DOMON domain protein [Metarhizium robertsii ARSEF 23]
19259183	MAA_04897	XM_007822993.2	MAA_04897	GO:0006820(anion transport);GO:0016021(integral component of membrane);GO:0022857(transmembrane transporter activity);GO:0055085(transmembrane transport)	NA	NA	NA	6.94155	15.5931	11.7631	5.05486	3.99785	3.5171	2.72858	1.44815	0.000190976	0.00114248	allantoate permease [Metarhizium robertsii ARSEF 23]
19264885	MAA_10599	XM_011412317.1	MAA_10599	NA	NA	NA	NA	2914.03	3304.14	3357.49	1348.03	1116.6	1019.52	2.74835	1.45856	4.44474e-29	2.7315e-27	leucine rich repeat domain containing protein [Metarhizium robertsii ARSEF 23]
19264928	MAA_10643	XM_011412361.1	MAA_10643	NA	NA	NA	NA	66.5842	57.3424	85.5817	24.6462	21.3743	29.9749	2.75685	1.46302	3.13502e-12	5.62638e-11	hypothetical protein MAA_10643 [Metarhizium robertsii ARSEF 23]
19263164	MAA_08878	XM_007826876.2	MAA_08878	GO:0000909(sporocarp development involved in sexual reproduction);GO:0000981(RNA polymerase II transcription factor activity, sequence-specific DNA binding);GO:0005634(nucleus);GO:0005829(cytosol);GO:0006338(chromatin remodeling);GO:0006351(transcription, DNA-templated);GO:0006355(regulation of transcription, DNA-templated);GO:0006808(regulation of nitrogen utilization);GO:0008270(zinc ion bindin…	NA	NA	NA	149.469	137.51	171.532	61.9403	52.8204	50.2588	2.77852	1.47432	2.53853e-26	1.32003e-24	hypothetical protein MAA_08878 [Metarhizium robertsii ARSEF 23]
19256328	MAA_02042	XM_007820040.1	MAA_02042	GO:0003674(molecular_function);GO:0008150(biological_process)	NA	NA	NA	1350.02	842.55	579.868	397.545	306.744	277.271	2.82453	1.49801	0.000233007	0.00136967	3-oxo-5-alpha-steroid 4-dehydrogenase [Metarhizium robertsii ARSEF 23]
19256298	MAA_02012	XM_007820010.2	MAA_02012	GO:0005794(Golgi apparatus);GO:0006665(sphingolipid metabolic process);GO:0016125(sterol metabolic process);GO:0032366(intracellular sterol transport);GO:0032541(cortical endoplasmic reticulum);GO:0097036(regulation of plasma membrane sterol distribution)	NA	NA	NA	103.557	117.278	152.345	45.5019	36.2439	49.2033	2.84981	1.51087	2.71008e-15	6.54291e-14	Arv1-like family protein [Metarhizium robertsii ARSEF 23]
19256261	MAA_01975	XM_007819973.1	MAA_01975	GO:0005575(cellular_component);GO:0008150(biological_process)	NA	NA	NA	197.847	276.44	325.129	86.0732	83.5783	108.269	2.87642	1.52427	5.95442e-14	1.2449e-12	GCN5-related N-acetyltransferase (GNAT) domain protein [Metarhizium robertsii ARSEF 23]
23632178	MAA_10729	XM_011412447.1	MAA_10729	GO:0003824(catalytic activity);GO:0019184(nonribosomal peptide biosynthetic process)	NA	NA	NA	69.3818	83.4138	91.0617	25.4901	36.6829	20.1255	2.96308	1.5671	6.53931e-12	1.15319e-10	hypothetical protein MAA_10729 [Metarhizium robertsii ARSEF 23]
19259265	MAA_04979	XM_007822490.1	MAA_04979	GO:0005216(ion channel activity);GO:0005247(voltage-gated chloride channel activity);GO:0006821(chloride transport);GO:0016020(membrane);GO:0055085(transmembrane transport)	NA	NA	NA	516.016	477.539	499.662	178.179	160.457	163.798	2.97197	1.57142	5.72908e-69	2.32372e-66	chloride channel protein [Metarhizium robertsii ARSEF 23]
19263671	MAA_09385	XM_007827383.1	MAA_09385	GO:0003674(molecular_function);GO:0005575(cellular_component);GO:0008150(biological_process)	NA	NA	NA	5.83096	9.28388	7.31093	2.56551	2.6779	2.2666	2.98612	1.57827	5.48305e-05	0.000383435	Endo-polygalacturonase PG1 [Metarhizium robertsii ARSEF 23]
19264961	MAA_10677	XM_011412395.1	MAA_10677	GO:0003674(molecular_function);GO:0005575(cellular_component)	NA	NA	NA	86.0994	142.722	124.773	38.5458	37.4325	41.4569	3.01097	1.59023	5.29687e-17	1.35975e-15	hypothetical protein MAA_10677 [Metarhizium robertsii ARSEF 23]
19262574	MAA_08288	XM_007826286.1	MAA_08288	GO:0003674(molecular_function);GO:0005575(cellular_component)	NA	NA	NA	12.1794	29.5689	4.51105	4.33756	6.50628	3.59721	3.20332	1.67957	0.0068911	0.0259279	Cyclin-like F-box [Metarhizium robertsii ARSEF 23]
19256268	MAA_01982	XM_007819980.1	MAA_01982	NA	NA	NA	NA	2630.03	3138.63	3739.32	1076.04	910.267	937.71	3.25168	1.70119	1.89308e-32	1.4766e-30	hypothetical protein MANI_114493 [Metarhizium anisopliae]
19259159	MAA_04873	XM_007822969.1	MAA_04873	GO:0005575(cellular_component)	00650(Butanoate metabolism);00660(C5-Branched dibasic acid metabolism);00290(Valine, leucine and isoleucine biosynthesis);00770(Pantothenate and CoA biosynthesis)	K01652	EC:2.2.1.6	50.3502	33.7143	35.5776	12.5104	13.286	10.9791	3.25331	1.70191	1.69601e-13	3.40544e-12	acetolactate synthase [Metarhizium robertsii ARSEF 23]
19263635	MAA_09349	XM_007827347.1	MAA_09349	GO:0003674(molecular_function);GO:0005575(cellular_component);GO:0008150(biological_process)	NA	NA	NA	47.5695	21.1129	24.7095	11.6845	8.54917	8.34648	3.26772	1.70829	4.11922e-07	4.07502e-06	hypothetical protein X797_010127 [Metarhizium robertsii]
19259066	MAA_04780	XM_007822876.2	MAA_04780	NA	NA	NA	NA	13.1087	12.4148	6.19843	2.23308	5.53768	1.82846	3.30463	1.72449	0.00175523	0.00820184	hypothetical protein MAA_04780 [Metarhizium robertsii ARSEF 23]
19258994	MAA_04708	XM_007822804.1	MAA_04708	GO:0003674(molecular_function);GO:0016021(integral component of membrane);GO:0055085(transmembrane transport)	NA	NA	NA	198.092	369.101	380.493	94.0056	87.6255	104.006	3.31779	1.73022	1.42644e-14	3.14438e-13	Major facilitator superfamily domain, general substrate transporter [Metarhizium robertsii ARSEF 23]
19256017	MAA_01731	XM_007819729.1	MAA_01731	GO:0005507(copper ion binding);GO:0005575(cellular_component);GO:0016491(oxidoreductase activity);GO:0055114(oxidation-reduction process)	00053(Ascorbate and aldarate metabolism)	K00423	EC:1.10.3.3	3522.47	3162.93	4293.68	1123.46	1211.88	964.677	3.32698	1.73421	2.36283e-31	1.59727e-29	multicopper oxidase [Metarhizium robertsii ARSEF 23]
19256496	MAA_02210	XM_007820208.1	MAA_02210	GO:0005575(cellular_component);GO:0005975(carbohydrate metabolic process);GO:0044271(cellular nitrogen compound biosynthetic process)	00520(Amino sugar and nucleotide sugar metabolism)	K02564	EC:3.5.99.6	920.772	1275.52	1475.75	337.356	400.913	360.649	3.3415	1.7405	1.49605e-23	6.19183e-22	glucosamine-6-phosphate deaminase [Metarhizium robertsii ARSEF 23]
23632179	MAA_10730	XM_011412448.1	MAA_10730	NA	00780(Biotin metabolism)	K01942	EC:6.3.4.9;EC:6.3.4.10	316.731	313.77	391.472	82.3508	129.764	93.4748	3.34427	1.74169	4.2047e-18	1.1681e-16	Bromodomain protein [Metarhizium robertsii ARSEF 23]
19255938	MAA_01652	XM_007819650.2	MAA_01652	NA	NA	NA	NA	37.3906	32.454	70.5219	6.53626	19.1105	16.1009	3.36227	1.74943	0.000639139	0.00332352	lipase 3 precursor [Metarhizium robertsii ARSEF 23]
19259052	MAA_04766	XM_007822862.1	MAA_04766	GO:0005575(cellular_component)	00350(Tyrosine metabolism);00360(Phenylalanine metabolism);00130(Ubiquinone and other terpenoid-quinone biosynthesis)	K00457	EC:1.13.11.27	1488.78	1467.69	1749.52	477.585	472.388	446.321	3.37034	1.75289	3.55018e-63	8.99972e-61	4-hydroxyphenylpyruvate dioxygenase [Metarhizium robertsii ARSEF 23]
19256056	MAA_01770	XM_007819768.2	MAA_01770	GO:0008889(glycerophosphodiester phosphodiesterase activity);GO:0030643(cellular phosphate ion homeostasis);GO:0046475(glycerophospholipid catabolic process);GO:0047389(glycerophosphocholine phosphodiesterase activity)	00564(Glycerophospholipid metabolism)	K18696	EC:3.1.4.46	260.844	333.315	417.464	90.7919	111.166	97.2624	3.38086	1.75739	2.36663e-23	9.59906e-22	glycerophosphodiester phosphodiesterase GDE1 [Metarhizium robertsii ARSEF 23]
19262580	MAA_08294	XM_007826292.1	MAA_08294	NA	NA	NA	NA	104.745	96.8747	122.668	26.57	34.9647	31.0046	3.50432	1.80914	8.17136e-26	3.97076e-24	Aminoglycoside phosphotransferase [Metarhizium robertsii ARSEF 23]
19258895	MAA_04609	XM_007822705.1	MAA_04609	GO:0005575(cellular_component)	NA	NA	NA	8.58207	9.20736	10.6239	3.67541	2.03426	2.34917	3.52574	1.81792	5.59557e-10	7.51511e-09	eukaryotic translation initiation factor 2C 2 [Metarhizium robertsii ARSEF 23]
19259032	MAA_04746	XM_007822842.2	MAA_04746	GO:0005575(cellular_component);GO:0008150(biological_process)	NA	NA	NA	38.6705	55.9989	86.7347	14.3822	14.3683	21.7708	3.59064	1.84424	7.29449e-08	7.86873e-07	DUF1766-domain-containing protein [Metarhizium robertsii ARSEF 23]
19264926	MAA_10641	XM_011412359.1	MAA_10641	NA	NA	NA	NA	1963.68	1998.44	2844.93	630.571	652.861	577.152	3.65855	1.87127	2.55825e-31	1.67359e-29	carbohydrate esterase family 1 protein [Metarhizium robertsii ARSEF 23]
19262575	MAA_08289	XM_007826287.1	MAA_08289	GO:0003674(molecular_function);GO:0005575(cellular_component);GO:0009405(pathogenesis)	NA	NA	NA	20.802	22.654	29.5292	5.06133	4.16923	10.6056	3.67939	1.87947	1.00726e-06	9.54543e-06	cell surface protein (Mas1) [Metarhizium robertsii ARSEF 23]
19263135	MAA_08849	XM_007826847.2	MAA_08849	GO:0004322(ferroxidase activity);GO:0005381(iron ion transmembrane transporter activity);GO:0005507(copper ion binding);GO:0006826(iron ion transport);GO:0033215(iron assimilation by reduction and transport);GO:0033573(high-affinity iron permease complex)	NA	NA	NA	67.0264	101.612	95.0304	24.4257	21.1953	24.6053	3.75456	1.90864	1.91412e-25	9.02754e-24	Cupredoxin [Metarhizium robertsii ARSEF 23]
19256547	MAA_02261	XM_007820259.1	MAA_02261	GO:0000103(sulfate assimilation);GO:0004783(sulfite reductase (NADPH) activity);GO:0005829(cytosol);GO:0009337(sulfite reductase complex (NADPH));GO:0016903(oxidoreductase activity, acting on the aldehyde or oxo group of donors);GO:0055114(oxidation-reduction process)	00920(Sulfur metabolism)	K00380	EC:1.8.1.2	163.8	211.973	234.328	52.57	55.6439	53.2172	3.77933	1.91813	5.28613e-40	6.30605e-38	alpha subunit of assimilatory sulfite reductase [Metarhizium robertsii ARSEF 23]
19264949	MAA_10665	XM_011412383.1	MAA_10665	NA	NA	NA	NA	7031.86	5681.59	7461.81	1578.15	1999.02	1677.89	3.83921	1.94081	4.15429e-39	4.43416e-37	hypothetical protein X797_001079 [Metarhizium robertsii]
19258920	MAA_04634	XM_007822730.1	MAA_04634	GO:0003674(molecular_function);GO:0005575(cellular_component);GO:0008150(biological_process)	NA	NA	NA	240.344	186.191	121.795	43.3425	59.3058	36.4793	3.9412	1.97864	9.73122e-12	1.70129e-10	p-hydroxylaminobenzoate lyase [Metarhizium robertsii ARSEF 23]
19256645	MAA_02359	XM_007820357.1	MAA_02359	NA	NA	NA	NA	16152.7	14484.9	19930	4511.95	4602.07	3591.32	3.98003	1.99278	1.73382e-37	1.52878e-35	Carbohydrate-binding WSC [Metarhizium robertsii ARSEF 23]
19264983	MAA_10699	XM_011412417.1	MAA_10699	GO:0004410(homocitrate synthase activity);GO:0005634(nucleus);GO:0005829(cytosol);GO:0019878(lysine biosynthetic process via aminoadipic acid)	00620(Pyruvate metabolism);00300(Lysine biosynthesis)	K01655	EC:2.3.3.14	74.0282	99.909	119.781	27.3891	21.9955	21.9622	4.11677	2.04151	4.03926e-18	1.13772e-16	methyltransferase [Metarhizium robertsii ARSEF 23]
23632203	MAA_10754	XM_011412472.1	MAA_10754	GO:0003674(molecular_function);GO:0005575(cellular_component);GO:0008150(biological_process)	00260(Glycine, serine and threonine metabolism)	K00108	EC:1.1.99.1	43.4833	86.6527	93.4165	19.5621	13.0292	21.4693	4.13523	2.04797	2.18981e-11	3.64012e-10	gag-pol polyprotein [Metarhizium robertsii ARSEF 23]
19263134	MAA_08848	XM_007826846.1	MAA_08848	GO:0005381(iron ion transmembrane transporter activity);GO:0005783(endoplasmic reticulum);GO:0005794(Golgi apparatus);GO:0009405(pathogenesis);GO:0009986(cell surface);GO:0010106(cellular response to iron ion starvation);GO:0033215(iron assimilation by reduction and transport);GO:0033573(high-affinity iron permease complex);GO:0044117(growth of symbiont in host);GO:0061840(high-affinity ferrous i…	NA	NA	NA	237.55	264.062	333.372	59.9091	59.7429	81.2822	4.15551	2.05503	1.20218e-31	8.40699e-30	Iron permease FTR1 [Metarhizium robertsii ARSEF 23]
19264986	MAA_10702	XM_011412420.1	MAA_10702	NA	NA	NA	NA	42.0391	42.4834	61.3828	12.1917	11.4846	11.2316	4.17971	2.0634	2.69908e-23	1.05264e-21	D-xylulose reductase A [Metarhizium robertsii ARSEF 23]
19264969	MAA_10685	XM_011412403.1	MAA_10685	NA	NA	NA	NA	45.9283	49.3586	62.1326	11.1439	14.5183	11.0921	4.28302	2.09863	4.45672e-26	2.25956e-24	hypothetical protein MAA_10685 [Metarhizium robertsii ARSEF 23]
19264977	MAA_10693	XM_011412411.1	MAA_10693	NA	NA	NA	NA	35.9184	43.1232	69.7765	11.8065	11.6749	10.912	4.32695	2.11335	2.16887e-12	3.9272e-11	hypothetical protein MAA_10693 [Metarhizium robertsii ARSEF 23]
19263139	MAA_08853	XM_007826851.2	MAA_08853	GO:0004497(monooxygenase activity);GO:0005506(iron ion binding);GO:0005575(cellular_component);GO:0009055(electron transfer activity);GO:0016705(oxidoreductase activity, acting on paired donors, with incorporation or reduction of molecular oxygen);GO:0020037(heme binding);GO:0055114(oxidation-reduction process)	00071(Fatty acid degradation);00380(Tryptophan metabolism)	K14338	EC:1.14.14.1;EC:1.6.2.4	2.48884	3.07563	8.70658	0.909047	1.25967	1.02105	4.47401	2.16157	0.000495102	0.00264925	Cytochrome P450 CYP540B20 [Metarhizium robertsii ARSEF 23]
19259065	MAA_04779	XM_007822875.2	MAA_04779	NA	NA	NA	NA	4.07532	5.5007	2.16391	0.798427	0.969168	0.82937	4.52063	2.17652	1.36583e-05	0.000105501	hypothetical protein MAA_04779 [Metarhizium robertsii ARSEF 23]
19259273	MAA_04987	XM_007822498.1	MAA_04987	GO:0005575(cellular_component);GO:0008150(biological_process)	NA	NA	NA	183.948	234.275	316.964	43.719	62.0656	40.9067	5.0118	2.32533	1.57268e-19	4.6223e-18	Kazal domain-containing protein [Metarhizium robertsii ARSEF 23]
19256536	MAA_02250	XM_007820248.1	MAA_02250	GO:0005575(cellular_component);GO:0007165(signal transduction)	NA	NA	NA	19931	19638.7	12486.8	3462.82	2773.75	2657.62	5.85287	2.54914	2.62936e-40	3.55489e-38	PAS domain containing protein [Metarhizium robertsii ARSEF 23]
19255945	MAA_01659	XM_007819657.1	MAA_01659	GO:0003824(catalytic activity);GO:0005777(peroxisome);GO:0006696(ergosterol biosynthetic process);GO:0009405(pathogenesis);GO:0010106(cellular response to iron ion starvation);GO:0031171(ferricrocin biosynthetic process);GO:0070301(cellular response to hydrogen peroxide);GO:1900551(N',N'',N'''-triacetylfusarinine C biosynthetic process)	NA	NA	NA	7.23521	5.74658	10.5945	0.894461	0.564658	1.46705	8.05703	3.01025	1.65802e-10	2.40177e-09	hypothetical protein MAA_01659 [Metarhizium robertsii ARSEF 23]
19262004	MAA_07718	XM_007825716.1	MAA_07718	NA	NA	NA	NA	128.52	184.471	215.656	5.51237	18.0697	12.6208	14.6024	3.86813	2.43867e-23	9.69731e-22	hypothetical protein MAA_07718 [Metarhizium robertsii ARSEF 23]
