# Supplementary material for: Essential Role of WetA, but No Role of VosA, in Asexual Development, Conidial Maturation and Insect Pathogenicity of Metarhizium robertsii
Source: Microbiol Spectr. 2023 Mar 14;11(2):e00070-23. doi: 10.1128/spectrum.00070-23 (PMC10100841; doi:10.1128/spectrum.00070-23)
Supplement: Supplemental file 3 — Table S4. Download spectrum.00070-23-s0003.xlsx, XLSX file, 0.02 MB [file spectrum.00070-23-s0003.xlsx]

## Sheet: Sheet1
Table S4. A list of genes co-upregulated, co-downregulated and differentially regulated in the
DbrlA, DabaA and DwetA mutants versus the WT strain of M. robertsii.
Gene_name		log2 ratio		Description
(tag locus)	DbrlA/WT	DabaA/WT	DwetA/WT
MAA_01624	-14.0388	-4.95627	-3.51673	LysR family regulatory protein
MAA_01637	-3.07456	-3.20066	-1.6416	hypothetical protein MAA_01637
MAA_01641	-2.13731	-1.31783	-1.26442	ankyrin repeat protein
MAA_01642	-3.63277	-2.6806	-1.86806	fatty acid synthase subunit alpha reductase
MAA_01715	1.61	1.28562	1.43049	DOMON domain protein
MAA_01883	-3.29	-2.46762	-1.80223	ABC-2 type transporter
MAA_01901	-3.2	-2.83495	-2.65095	DUF967 domain protein
MAA_01935	-1.29	-1.18903	-1.10693	integral membrane protein
MAA_01997	-1.46	-1.30469	-1.79524	Carboxylesterase type B, active site protein
MAA_02032	-1.69	-1.4175	-1.99388	3-phytase
MAA_02039	-2.59	-2.58353	-1.61607	Glutathione S-transferase/chloride channel
MAA_02042	2.29	1.09186	1.49801	3-oxo-5-alpha-steroid 4-dehydrogenase
MAA_02183	-4.42	-1.10988	-2.53383	Glucose-repressible protein Grg1
MAA_02232	1.05	1.20905	1.40705	hypothetical protein MAA_02232
MAA_02250	2.28	2.43539	2.54914	PAS domain containing protein
MAA_02251	1.34	1.93725	1.19676	chromosomal organization and DNA repair protein Mms21
MAA_02359	-4.56	-3.25091	1.99278	Carbohydrate-binding WSC
MAA_02376	-3.57	-3.0883	-1.45544	Aromatic-ring hydroxylase-like protein
MAA_02413	-2.03	-2.52827	-1.04464	C4-dicarboxylate transporter/malic acid transporter
MAA_02452	-2.37	-3.3292	-2.61065	alcohol dehydrogenase
MAA_02453	-2.03	-1.87701	-1.55982	arrestin domain-containing protein
MAA_04499	-2.05	-1.47804	-1.40092	pyruvate decarboxylase
MAA_04537	-1.68	-2.55591	-1.57377	Major facilitator superfamily domain protein
MAA_04645	-6.2	-5.14271	-4.01055	GPR1/FUN34/yaaH family protein
MAA_04779	3.37	2.69927	2.17652	hypothetical protein MAA_04779
MAA_04780	2.6	1.32943	1.72449	hypothetical protein MAA_04780
MAA_04788	-1.28	-1.30566	-1.63	dopa 4,5-dioxygenase
MAA_04843	-1.97	-2.72547	-2.78752	Basic-leucine zipper (bZIP) transcription factor
MAA_04865	-7.91	-8.84709	-20.4577	Peptidoglycan-binding lysin domain protein
MAA_04866	-1.73	-1.11635	-1.05361	SAM-dependent methyltransferase
MAA_05017	-4.39	-1.44854	-1.1742	Extracellular membrane protein, CFEM domain protein
MAA_05026	-3.22	-3.12522	-3.28658	galactosyltransferase superfamily protein
MAA_07644	-1.73	-1.10244	-1.44041	hypothetical protein MAA_07644
MAA_07718	-3.45	-3.03704	3.86813	hypothetical protein MAA_07718
MAA_07740	-1.48	-1.09772	-1.09092	muconate cycloisomerase I, MLE
MAA_07741	-2.53	-3.83176	-2.31485	Formate/nitrite transporter
MAA_07742	-3.3	-5.35532	-5.35326	subtilisin-like protease
MAA_07744	1.23	3.47235	-1.7815	glucose-methanol-choline oxidoreductase
MAA_08289	-4.05	2.61799	1.87947	cell surface protein (Mas1)
MAA_08306	1.13	-2.03092	-2.67715	Ankyrin repeat protein
MAA_08308	-9.84	-9.1762	-5.24813	Peptidase aspartic, active site protein
MAA_08327	-2.01	-1.65889	-1.99442	hypothetical protein MAA_08327
MAA_08339	-9.06	-11.151	-10.5352	hypothetical protein MAA_08339
MAA_08341	-4.86	-3.836	-3.17538	hypothetical protein MAA_08341
MAA_08370	-6.64	-2.81625	-2.89301	polyketide synthase
MAA_08570	-1.85	-1.20046	-1.47633	glyoxalase family protein
MAA_08610	-5.05	-1.34412	1.37746	Protein kinase domain containing protein
MAA_08611	-15.53	-15.5254	-5.57164	hypothetical protein X797_008967
MAA_08613	-3.3	-3.52687	-3.87254	ntf2-like domain protein
MAA_08805	-2.12	-2.89764	-3.10548	IDI-2 precursor
MAA_08806	-1.27	-3.44327	-3.48728	Aminoglycoside phosphotransferase
MAA_09349	-16.54	-3.36825	1.70829	hypothetical protein X797_010127
MAA_09351	-9.23	-10.7348	-10.4308	hypothetical protein MAA_09351
MAA_09352	-17.89	-5.08394	-4.30909	hypothetical protein MAA_09352
MAA_09396	-1.3	-1.06446	-1.44103	Alcohol dehydrogenase superfamily, zinc-type
MAA_10599	-2.85	1.54893	1.45856	leucine rich repeat domain containing protein
MAA_10600	-4.5	-6.29544	-4.67627	proteinrelated to zinc finger protein odd-paired-like (opl)
MAA_10602	-5.14	-5.55148	-16.5455	subtilisin-like protease
MAA_10641	-2.71	-1.79314	1.87127	carbohydrate esterase family 1 protein
MAA_10665	-5.98	-5.15845	1.94081	hypothetical protein X797_001079
MAA_10686	1.09	1.32699	1.2447	WD repeat containing protein 44
MAA_10691	-1.53	-1.22708	-1.57515	S-adenosyl-L-methionine-dependent methyltransferase
MAA_10702	-2.88	-2.65902	2.0634	D-xylulose reductase A
MAA_10709	-2.63	-2.68478	1.17539	nicotinamide N-methyltransferase
